# Supplementary material for: Prenatal Vitamin D Levels in Maternal Sera and Offspring Specific Learning Disorders
Source: Nutrients. 2021 Sep 23;13(10):3321. doi: 10.3390/nu13103321 (PMC8539854; doi:10.3390/nu13103321)
Supplement: Supplementary file 1 [file nutrients-13-03321-s001.zip]

Archive with 1 entries (1 files):
- nutrients-1366953-supplementary.pdf
